# Supplementary material for: The chemotactic swimming behavior of bird schistosome miracidia in the presence of compatible and incompatible snail hosts
Source: PeerJ. 2020 Jul 16;8:e9487. doi: 10.7717/peerj.9487 (PMC7369018; doi:10.7717/peerj.9487)
Supplement: Supplemental Information 2 — *- Control experiment [file peerj-08-9487-s002.xlsx]

## Sheet: Arkusz1
		Table SM2. Raw data for the experiment on chemotactic swimming behavior of Trichobilharzia szidati
		No of variant	No of series	Base arm	First arm	Second arm
		I*	1	3	4	3
			2	5	2	3
			3	1	4	5
		II	1	2	7	1
			2	4	5	1
			3	3	6	1
		III	1	3	5	2
			2	2	7	1
			3	2	7	1
		IV	1	3	6	1
			2	2	7	1
			3	2	6	2
		V	1	1	7	2
			2	2	6	2
			3	1	5	4
		VI	1	6	4	0
			2	2	3	5
			3	1	4	5
		VII	1	2	5	3
			2	2	2	6
			3	3	6	1
		*- Control experiment
